# Supplementary material for: Molecular Mechanisms of the Biological Control of Pine Wilt Disease Using Microorganisms
Source: Microorganisms. 2025 May 26;13(6):1215. doi: 10.3390/microorganisms13061215 (PMC12195133; doi:10.3390/microorganisms13061215)
Supplement: Supplementary file 1 [file microorganisms-13-01215-s001.zip]

Archive with 1 entries (1 files):
- microorganisms-3583440-supplementary.pdf
